# Supplementary material for: Factors Associated with Mutations: Their Matching Rates to Cardiovascular and Neurological Diseases
Source: Int J Mol Sci. 2021 May 11;22(10):5057. doi: 10.3390/ijms22105057 (PMC8151074; doi:10.3390/ijms22105057)
Supplement: Supplementary file 1 [file ijms-22-05057-s001.zip]

Archive with 1 entries (1 files):
- ijms-1185208-supplementary.pdf
